# Supplementary material for: When can we measure stress noninvasively? Postdeposition effects on a fecal stress metric confound a multiregional assessment
Source: Ecol Evol. 2016 Jan 9;6(2):502–13. doi: 10.1002/ece3.1857 (PMC4729247; doi:10.1002/ece3.1857)
Supplement: Supplementary file 3 [file ECE3-6-502-s003.xlsx]

## Sheet: ExposureTrialData
SiteName	Exposure Box Number	Exposure Date	MeanGCM	Zone	Latitude	Longitude	Precip(in)	MaxTemp(F)	MinTemp(F)	Precipmm	MaxTempC	MinTempC
ROMO	1	2012-08-04	5.19388	13	40.4024	-105.667	0.98	69.68	43.18	24.892	20.9333	6.21111
ROMO	2	2012-08-04	4.60652	13	40.4031	-105.668	0.98	69.68	43.18	24.892	20.9333	6.21111
ROMO	3	2012-08-04	5.40927	13	40.4034	-105.669	0.98	69.68	43.18	24.892	20.9333	6.21111
LongLake	1	2012-08-03	5.29021	13	40.0696	-105.586	1.16	65.27	40.64	29.464	18.4833	4.8
LongLake	2	2012-08-03	5.98345	13	40.0695	-105.588	1.16	65.27	40.64	29.464	18.4833	4.8
LongLake	3	2012-08-03	4.53376	13	40.0689	-105.587	1.16	65.27	40.64	29.464	18.4833	4.8
Niwot	1	2012-08-15	6.42384	13	40.0561	-105.595	1.22	64.75	40.86	30.988	18.1944	4.92222
Niwot	2	2012-08-15	3.11966	13	40.0569	-105.594	1.22	64.75	40.86	30.988	18.1944	4.92222
Niwot	3	2012-08-15	3.35018	13	40.0571	-105.595	1.22	64.75	40.86	30.988	18.1944	4.92222
EmeraldLake	1	2012-08-20	5.62023	12	45.4121	-110.922	0.91	66.79	41.62	23.114	19.3278	5.34444
EmeraldLake	2	2012-08-20	5.99515	12	45.4146	-110.937	0.91	66.79	41.62	23.114	19.3278	5.34444
EmeraldLake	3	2012-08-20	5.24009	12	45.4117	-110.922	0.91	66.79	41.62	23.114	19.3278	5.34444
Wyeth	1	2012-08-01	9.25209	10	45.6881	-121.796	0.09	82.96	57.58	2.286	28.3111	14.2111
Wyeth	2	2012-08-01	5.98941	10	45.6877	-121.796	0.09	82.96	57.58	2.286	28.3111	14.2111
Wyeth	3	2012-08-01	7.67398	10	45.6882	-121.796	0.09	82.96	57.58	2.286	28.3111	14.2111
Mosier	1	2012-08-01	7.86222	10	45.6833	-121.408	0	86.05	53.17	0	30.0278	11.7611
Mosier	2	2012-08-01	8.18779	10	45.6835	-121.409	0	86.05	53.17	0	30.0278	11.7611
Mosier	3	2012-08-01	11.3655	10	45.6839	-121.408	0	86.05	53.17	0	30.0278	11.7611
LaurenceLake	1	2012-08-01	5.70836	10	45.4583	-121.674	0.01	76.58	53.4	0.254	24.7667	11.8889
LaurenceLake	2	2012-08-01	5.97729	10	45.3682	-121.675	0.3	63.99	41.79	7.62	17.7722	5.43889
LaurenceLake	3	2012-08-01	7.27893	10	45.4581	-121.673	0.01	76.58	53.4	0.254	24.7667	11.8889
HermanCreek	1	2012-08-14	5.36748	10	45.6735	-121.838	0.02	79.91	54.13	0.508	26.6167	12.2944
HermanCreek	2	2012-08-14	5.83749	10	45.6734	-121.838	0.02	79.91	54.13	0.508	26.6167	12.2944
HermanCreek	3	2012-08-14	7.51261	10	45.6734	-121.838	0.02	79.91	54.13	0.508	26.6167	12.2944

## Sheet: TempMetrics
SiteName	Sample Number	CollectionDate	MeanGCM	PostDepMaxTemp	PostDepMinTemp	PostDepPrecip	PreDepMaxSumTemp	PreDepAvgSumTemp	PreDepMinWinTempC	PreDepWinPrecip
CRLA	6	2010-08-23	5.69212	22.3333	5.88889	26.416	19.35	11.4648	-4.34861	108.236
CRLA	170	2010-08-10	11.1807	20.2778	4.65556	25.908	18.3778	11.0806	-4.70694	131.922
CRLA	181	2010-08-24	7.95057	18.5	4.01111	30.988	16.637	9.77407	-5.66806	191.897
CRLA	182	2010-08-04	12.6378	20.2778	5.27778	29.718	18.6907	11.463	-4	190.945
CRLA	188	2010-08-09	7.63128	20	6.06667	28.956	18.3926	11.5935	-4.01042	177.673
CRLA	193	2010-08-11	6.68295	19.6111	4	31.242	17.7741	10.487	-5.03403	167.767
CRLA	217	2010-09-23	3.15814	15.4444	3.86111	62.738	17.1019	10.8898	-4.90694	107.95
CRLA	290	2011-08-10	7.81789	21.3889	5.43889	1.778	17.0909	9.94639	-4.975	228.569
CRMO	1	2010-09-21	28.2875	23.2222	6.01111	8.636	25.2926	17.2778	-5.68958	41.0846
CRMO	8	2010-10-05	15.9072	16.7222	2.27778	57.15	25.2926	17.2778	-5.68958	41.0846
CRMO	10A	2010-07-15	12.9244	27.3333	10.8889	8.128	24.5556	16.8417	-5.72778	41.4021
CRMO	10B	2010-08-02	19.6596	26.5	9.67222	15.748	24.5556	16.8417	-5.72778	41.4021
CRMO	107	2011-07-16	8.59028	29.3333	9.61111	4.572	26.7204	17.4278	-7.0625	34.2266
CRMO	164	2011-05-25	11.2454	14.6111	1.15556	33.274	26.1741	17.7972	-6.11042	42.9896
CRMO	169	2011-06-01	15.5796	20.4444	5.13889	39.878	26.1741	17.7972	-6.11042	42.9896
CRMO	181	2011-06-15	7.67626	20.4833	5.13889	39.878	26.1741	17.7972	-6.11042	42.9896
GRSA	G2	2012-06-28	21.6751	16.8333	2.4	17.018	16.71	9.88333	-9.82375	96.6725
GRSA	G3	2012-06-27	6.67609	19.5556	4.88889	8.128	19.5033	12.4417	-6.9425	77.4187
GRSA	G4	2012-06-27	17.4792	19.6111	4.88889	8.128	19.5033	12.4417	-6.9425	77.4187
GRSA	G6	2012-06-28	14.2635	16.8333	2.40556	17.018	16.71	9.88333	-9.82375	96.6725
GRSA	G7	2012-06-28	10.5171	16.8333	2.4	17.018	16.71	9.88333	-9.82375	96.6725
GRSA	G8	2012-06-28	11.0609	16.8333	2.40556	17.018	16.71	9.88333	-9.82375	96.6725
GRSA	7	2010-08-07	15.3038	17.8889	5.47222	89.662	17.4833	10.9967	-8.8525	78.1338
GRSA	74	2011-08-17	9.77414	19.9444	5.91667	70.358	19.65	12.5283	-7.32125	60.0612
GRSA	92	2012-08-21	4.01053	16.2222	2.95556	57.912	16.71	9.88333	-9.82375	96.6725
GRSA	95	2012-08-21	8.91832	16.2333	2.94444	57.912	16.71	9.88333	-9.82375	96.6725
GRSA	107	2012-08-23	16.9807	16.2222	2.94444	57.912	16.71	9.88333	-9.82375	96.6725
GRSA	125	2012-08-23	8.9574	16.2278	2.95556	57.912	16.71	9.88333	-9.82375	96.6725
GRTE	10	2010-09-29	5.32919	15.6667	2.26111	50.292	17.3467	10.73	-9.6775	178.401
GRTE	43	2010-09-27	7.85874	18.5	1.77222	34.036	20.1767	12.4583	-9.3875	100.604
GRTE	53	2010-09-29	3.13261	17.55	1.97778	36.322	19.2833	11.95	-9.39625	105.454
GRTE	107	2010-08-25	15.7154	19.45	5.68889	50.292	17.6567	11.145	-9.2025	168.155
GRTE	109	2010-08-31	6.49932	18.9944	4.86111	66.548	17.14	10.535	-9.85875	104.207
GRTE	110	2010-08-31	8.73913	19	4.85556	66.548	17.14	10.535	-9.85875	104.207
GRTE	112	2010-09-26	8.59	13.4889	0.722222	57.404	15.0333	8.76333	-11.1137	211.03
GRTE	113	2010-09-26	11.5626	15.6556	2.26667	50.292	17.3467	10.73	-9.6775	178.401
LABE	25	2010-08-30	18.5961	28.2222	6.85	7.62	26.9033	16.8983	-3.46625	22.6612
LABE	36	2010-06-23	17.3542	21.1667	7.08889	27.686	25.63	17.9483	-1.7175	49.0687
LABE	32A	2010-08-15	20.0399	27.7278	9.72222	8.128	26.52	17.8267	-2.86	26.695
LABE	32B	2010-09-01	21.2067	24.6111	6.52778	4.318	26.52	17.8267	-2.86	26.695
LAVO	1	2010-07-11	10.4149	25.8722	9.31111	5.08	22.46	14.69	-4.4375	125.329
LAVO	3	2010-07-11	11.2692	27.2111	9.17778	3.302	23.8367	15.4367	-3.92625	110.098
LAVO	5	2010-07-16	8.8858	24.8944	10.8889	13.208	21.5967	14.99	-3.355	253.163
LAVO	96	2011-08-21	6.25715	24.2833	10.6667	15.494	21.3367	14.6533	-3.1925	213.239
LAVO	140	2011-08-27	10.7955	24.2778	7.11111	0.254	21.7233	13.7083	-3.47125	192.88
LAVO	168	2011-07-28	9.61005	24.0444	9.40556	26.416	22.33	15.2317	-2.91	152.291
ROMO	3	2010-07-14	15.1197	18.1556	5.37222	58.674	16.8367	10.4717	-10.45	93.1787
ROMO	11	2010-07-16	2.91011	16.8722	3.86111	54.61	15.6167	9.15667	-11.6	94.94
ROMO	13	2010-07-17	10.9428	17.2833	4.75	67.31	16.05	9.83	-10.7613	88.5887
ROMO	64	2011-07-15	7.2341	17.8944	4.95556	82.804	16.74	10.155	-9.94875	157.745
ROMO	65	2011-07-21	21.2228	19.2944	5.35556	109.982	18.0233	11.03	-9.39375	137.669
ROMO	68	2011-07-29	6.68377	16.3278	3.62778	85.344	15.3367	8.72833	-11.3013	185.559
ROMO	72	2011-08-22	6.12409	18.1056	5.47222	48.514	16.7967	10.2567	-10.1937	144.911
ROMO	73	2011-07-16	5.94535	18.6722	4.82778	95.25	17.3267	10.3917	-9.84375	153.846
ROMO	74	2011-07-26	10.1973	17.9222	4.95556	82.804	16.74	10.155	-9.94875	157.745
ROMO	78	2011-08-11	5.84328	17.6222	4.1	53.086	15.9433	9.11667	-11.205	201.241
ROMO	104	2012-08-06	3.89463	17.7778	4.5	24.892	18.13	11.3833	-9.355	68.4738
ROMO	147	2012-08-08	5.72114	20.4444	6.76111	22.098	20.77	13.8367	-6.23625	66.6312
ROMO	174	2012-08-06	2.81961	17.7778	4.5	24.892	18.13	11.3833	-9.355	68.4738
ROMO	175	2012-08-06	6.71751	17.7778	4.5	24.892	18.13	11.3833	-9.355	68.4738
ROMO	181	2012-08-06	14.1231	17.7778	4.5	24.892	18.13	11.3833	-9.355	68.4738
ROMO	187	2012-08-07	8.44231	17.7778	4.5	24.892	18.13	11.3833	-9.355	68.4738
ROMO	235	2012-08-13	9.03505	17.1778	3.41111	29.464	17.58	10.5617	-10.35	79.6125
ROMO	264	2012-08-17	5.7103	17.0944	3.73889	42.672	17.3267	10.5717	-10.0025	83.055
ROMO	346	2012-07-19	4.47002	17.6167	4.90556	100.584	17.3133	10.4517	-9.94625	76.2512
ROMO	N1	2012-07-16	3.86709	21.5611	7.63889	113.284	21.1733	13.7733	-6.6325	54.5925
ROMO	N2	2012-07-16	4.05828	21.5667	7.63889	113.284	21.1733	13.7733	-6.6325	54.5925
ROMO	N3	2012-05-30	6.56038	12.3	-1.40556	49.784	19.9467	12.6067	-8.49875	51.7825
ROMO	N4	2012-06-25	4.39528	17.6111	3.48333	4.826	17.66	11.1133	-9.27	69.7662
ROMO	N6	2012-05-30	6.99347	12.3111	-1.4	49.784	19.9467	12.6067	-8.49875	51.7825
ROMO	N8	2012-09-08	6.03263	16.1111	3.27222	53.086	20.77	13.8367	-6.23625	66.6312
ROMO	N9	2012-09-02	3.66637	21.9444	7.41111	39.878	26.9367	19.4367	-2.10625	27.1025
ROMO	N10	2012-08-21	5.9735	17.1833	4.65	24.892	17.5567	11.1767	-9.455	72.405
ROMO	N12	2012-07-13	4.68197	17.6222	4.9	100.584	17.3133	10.4517	-9.94625	76.2512
ROMO	N13	2012-07-18	5.05994	18.1	5.67778	107.95	17.8567	11.1417	-8.95875	70.7825
ROMO	N15	2012-07-19	8.29426	18.3278	5.65	124.206	17.9067	11.1767	-9.1475	77.6738
ROMO	N16	2012-07-24	4.49499	20	6.91111	118.364	19.5867	12.605	-7.7125	64.0263
ROMO	N17	2012-07-25	10.146	21.2778	7.87778	109.22	20.77	13.8367	-6.23625	66.6312
ROMO	N20	2012-08-09	8.68736	17.2	4.65556	24.892	17.5567	11.1767	-9.455	72.405
ROMO	N21	2012-08-09	6.04309	17.5111	5.5	58.674	18.4967	11.8933	-9.0725	42.245
ROMO	N22	2012-08-05	7.47432	16.65	4.01111	25.908	17.02	10.5733	-10.1625	75.5812
YELL	12	2010-08-10	15.5768	20.2111	5.52222	52.07	18.5833	11.5217	-9.01625	113.632
YELL	26	2010-07-23	14.0646	19.6667	5.17222	50.8	16.9667	10.5167	-9.11875	89.1462
YELL	43	2011-07-20	19.1174	22.2778	6.77222	36.83	19.91	12.5933	-7.6725	128.202
YELL	63	2011-08-03	9.42842	24.4	7.92778	33.274	21.5233	13.9817	-7.25375	72.8112
YELL	71	2011-09-16	10.1624	18.45	2.72222	29.21	19.38	12.0017	-7.76375	184.784
YELL	79	2011-08-02	4.41588	27.7222	6.92778	22.86	24.7733	15.31	-7.5225	43.8425
YELL	86	2011-07-08	15.8795	20.4444	5.84444	29.21	17.79	10.8733	-8.52375	128.441
Colorado	BF1	2012-09-22	7.50384	14.1833	0.872222	37.084	18.3467	11.37	-9.435	70.505
Colorado	BF2	2012-09-27	9.04096	11.7333	-0.838889	37.084	16.52	9.90833	-9.97625	54.0975
Colorado	BF3	2012-10-08	5.57113	6.95556	-3.65556	50.292	18.1267	11.7267	-8.81375	44.4937
Colorado	BF4	2012-09-20	7.53173	14.2278	1.42778	63.754	18.8467	11.955	-7.98375	67.6588
Colorado	BF5	2012-08-01	4.87222	17.35	3.5	28.702	17.7067	10.6733	-10.0413	81.295
Colorado	BF6	2012-10-08	3.22804	9.47222	-2.12778	45.72	22.2467	14.47	-6.335	44.2225
Colorado	BF8	2012-10-01	3.68981	6.23333	-4.17778	71.374	17.66	11.1133	-9.27	69.7662
Colorado	BF9	2012-07-20	8.78253	19.1667	5.96667	193.294	18.8467	11.955	-7.98375	67.6588
Wyeth	11	2012-08-23	11.4398	24.7222	11.4278	2.286	20.86	15.1283	0.86875	254.391
Wyeth	13	2012-06-11	8.70458	16	6.41111	104.394	20.86	15.1283	0.86875	254.391
Wyeth	16	2012-06-11	10.3996	20.1889	10.2778	68.834	24.5833	18.65	3.525	198.789
Wygant	8	2012-10-12	8.65358	16.7444	5.97778	142.494	24.9733	18.605	2.40125	135.479
Wygant	10	2012-10-12	5.86074	16.7444	5.97778	142.494	24.9733	18.605	2.40125	135.479
HermanCreek	18	2011-06-20	6.90445	18.1111	7.72222	24.13	21.6	15.6433	1.53	278.065
HermanCreek	19	2012-05-26	11.118	16.3889	5.15	123.952	22.67	16.4933	1.9275	248.686
HermanCreek	20	2012-06-20	7.86468	17.9944	7.55	107.442	22.67	16.4933	1.9275	248.686
RedPine	27	2011-09-11	6.17942	15.5389	7.37222	50.546	17.81	13.27	-5.69875	235.37
RedPine	29	2011-09-11	6.12762	15.5389	7.37222	50.546	17.81	13.27	-5.69875	235.37
WallLake	30	2012-09-25	5.15104	15.2889	2.87778	56.642	19.1733	12.1883	-8.63	73.0463
WallLake	31	2012-09-14	2.7948	15.2889	2.87778	56.642	19.1733	12.1883	-8.63	73.0463
WallLake	32	2012-09-14	3.51501	15.2889	2.87778	56.642	19.1733	12.1883	-8.63	73.0463
Desert	21	2012-07-12	7.40382	17.5944	7.13333	70.866	19.37	13.8267	-0.76875	258.631
Desert	22	2012-07-12	5.67979	17.5944	7.13333	70.866	19.37	13.8267	-0.76875	258.631
Desert	23	2012-07-12	9.05759	17.5944	7.13333	70.866	19.37	13.8267	-0.76875	258.631
Quarry	24	2012-07-12	4.8214	18.4444	7.71667	60.706	20.07	14.4733	-0.2275	237.886
Quarry	26	2012-07-12	5.02399	18.4444	7.71667	60.706	20.07	14.4733	-0.2275	237.886

## Sheet: TempAndVegMetricsSubSampleSites
SiteName	SampleNumber	CollectionDate	MeanGCM	PostDepMaxTemp	PostDepMinTemp	PostDepPrecip	PreDepMaxSumTemp	PreDepAvgSumTemp	PreDepMinWinTempC	PreDepWinPrecip	ShrubMidVal	ForbMidVal	GrassMidVal	GrassForbRatio
CRLA	170	2010-08-10	11.1807	20.2778	4.65556	4.65556	18.3778	11.0806	-4.70694	131.922	15	37.5	0	0
CRLA	188	2010-08-09	7.63128	20	6.06667	6.06667	18.3926	10.5935	-4.01042	177.673	2.5	0.5	2.5	5
CRLA	193	2010-08-11	6.68295	19.6111	4	4	17.7741	10.487	-5.03403	167.767	0	62.5	0.5	0.008
CRLA	217	2010-09-23	3.15814	15.4444	3.86111	3.86111	17.1019	10.8898	-4.90694	107.95	0	15	15	1
CRMO	181	2011-06-15	7.67626	20.4833	5.13889	5.13889	26.1741	17.7972	-6.11042	42.9896	2.5	0.5	0.5	1
GRSA	7	2010-08-07	15.3038	17.8889	5.47222	5.47222	17.4833	10.9967	-8.8525	78.1338	2.5	15	15	1
GRSA	74	2011-08-17	9.77414	19.9444	5.91667	5.91667	19.65	12.5283	-7.32125	60.0612	2.5	0.5	15	30
GRTE	107	2010-08-25	15.7154	19.45	5.68889	5.68889	17.6567	11.145	-9.2025	168.155	0.5	2.5	0.5	0.2
GRTE	109	2010-08-31	6.49932	18.9944	4.86111	4.86111	17.14	10.535	-9.85875	104.207	2.5	2.5	15	6
GRTE	110	2010-08-31	8.73913	19	4.85556	4.85556	17.14	10.535	-9.85875	104.207	0	37.5	37.5	1
GRTE	112	2010-09-26	8.59	13.4889	0.722222	0.722222	15.0333	8.76333	-11.1137	211.03	0	15	62.5	4.16667
GRTE	113	2010-09-26	10.5626	15.6556	2.26667	2.26667	17.3467	10.73	-9.6775	178.401	0	0	0	0
LABE	25	2010-08-30	18.5961	28.2222	6.85	6.85	26.9033	16.8983	-3.46625	22.6612	15	15	15	1
LABE	36	2010-06-23	17.3542	21.1667	7.08889	7.08889	25.63	17.9483	-1.7175	49.0687	15	0.5	0	0
LABE	32A	2010-08-15	20.0399	27.7278	9.72222	9.72222	26.52	17.8267	-2.86	26.695	2.5	0.5	0	0
LABE	32B	2010-09-01	21.2067	24.6111	6.52778	6.52778	26.52	17.8267	-2.86	26.695	2.5	0	0	0
LAVO	1	2010-07-11	10.4149	25.8722	9.31111	9.31111	22.46	14.69	-4.4375	125.329	37.5	2.5	0	0
LAVO	5	2010-07-16	8.8858	24.8944	10.8889	10.8889	23.8367	15.4367	-3.92625	110.098	37.5	2.5	0.5	0.2
ROMO	3	2010-07-14	15.1197	18.1556	5.37222	5.37222	20.5967	14.99	-3.355	253.163	2.5	15	15	1
ROMO	64	2011-07-15	7.2341	17.8944	4.95556	4.95556	16.74	10.155	-9.94875	157.745	0	2.5	2.5	1
ROMO	65	2011-07-21	21.2228	19.2944	5.35556	5.35556	18.0233	11.03	-9.39375	137.669	0	15	15	1
ROMO	68	2011-07-29	6.68377	16.3278	3.62778	3.62778	15.3367	8.72833	-11.3013	185.559	0	0.5	0.5	1
ROMO	73	2011-07-16	5.94535	18.6722	4.82778	4.82778	17.3267	10.3917	-9.84375	153.846	0	0.5	0.5	1
ROMO	74	2011-07-26	10.1973	17.9222	4.95556	4.95556	16.74	10.155	-9.94875	157.745	15	37.5	37.5	1
ROMO	78	2011-08-11	5.84328	17.6222	4.1	4.1	15.9433	9.11667	-11.205	201.241	0	0.5	0.5	1
YELL	12	2010-08-10	15.5768	20.2111	5.52222	5.52222	18.5833	10.5217	-9.01625	113.632	2.5	2.5	15	6
YELL	26	2010-07-23	14.0646	19.6667	5.17222	5.17222	16.9667	10.5167	-9.11875	89.1462	2.5	15	37.5	2.5
YELL	43	2011-07-20	19.1174	22.2778	6.77222	6.77222	19.91	12.5933	-7.6725	128.202	0	0.5	2.5	5
YELL	63	2011-08-03	9.42842	24.4	7.92778	7.92778	20.5233	13.9817	-7.25375	72.8112	2.5	15	2.5	0.166667
YELL	71	2011-09-16	10.1624	18.45	2.72222	2.72222	19.38	12.0017	-7.76375	184.784	2.5	2.5	2.5	1
YELL	86	2011-07-08	15.8795	20.4444	5.84444	5.84444	17.79	10.8733	-8.52375	128.441	37.5	2.5	0.5	0.2
